# Supplementary material for: Mapping the global potential transmission hotspots for severe fever with thrombocytopenia syndrome by machine learning methods
Source: Emerg Microbes Infect. 2020 Apr 29;9(1):817–26. doi: 10.1080/22221751.2020.1748521 (PMC7241453; doi:10.1080/22221751.2020.1748521)
Supplement: Supplemental Material [file TEMI_A_1748521_SM6142.xlsx]

## Sheet: Sheet1
Haemaphysalis longicornis occurrence records
longitude	latitude	year
113.078	36.0195	1891
112.361	35.4387	1891
110.955	35.065	1891
111.822	35.2251	1891
111.467	36.1248	1891
110.936	35.9267	1891
111.83	36.5975	1891
131.455	43.7452	1909
131.489	42.9689	1909
131.697	43.201	1909
132.302	42.8756	1909
132.447	42.9501	1909
172.852	-34.485	1910
131.474	32.1299	1912
130.341	47.3879	1944
113.105	31.0883	1944
111.69	30.1056	1944
108.809	30.2426	1944
135.833	34.6815	1946
139.15	35.4806	1946
105.676	33.743	1954
104.785	32.9463	1954
104.446	34.01	1954
138.543	36.4035	1955
138.994	36.5909	1955
141.12	40.4529	1955
144.291	43.8475	1955
144.305	43.8333	1955
129.247	34.2287	1957
130.547	30.281	1957
129.747	33.809	1957
132.623	35.1362	1957
133.527	35.3771	1957
135.798	35.027	1957
138.071	36.8798	1957
138.851	37.692	1957
139.475	36.6793	1957
141.377	43.1933	1957
141.508	39.8433	1957
141.682	39.5915	1957
142.331	43.7565	1957
142.704	43.4126	1957
142.814	43.1009	1957
130.566	31.6381	1962
130.713	31.521	1962
130.729	31.522	1962
130.997	31.5946	1962
147.189	-36.2184	1963
147.63	-37.834	1963
147.902	-36.1968	1963
148.466	-37.7035	1963
152.669	-26.193	1963
152.852	-26.7625	1963
153.054	-26.6848	1963
153.13	-27.882	1963
153.152	-27.6485	1963
138.943	36.6226	1966
174.618	-36.9079	1966
174.653	-36.4159	1966
175.129	-36.7945	1966
175.21	-36.985	1966
129.714	33.7816	1967
132.857	34.929	1967
133.026	35.0635	1967
139.273	35.8618	1967
139.337	35.6546	1967
139.822	33.093	1967
140.125	41.7975	1967
140.239	41.8213	1967
140.503	42.8346	1967
140.691	42.9728	1967
144.222	44.0719	1967
178.436	-17.8321	1968
-172.469	-13.6257	1968
126.42	36.8008	1968
126.423	37.746	1968
126.463	36.7756	1968
126.514	36.8486	1968
126.649	36.6323	1968
126.67	34.718	1968
126.72	34.7734	1968
127.114	35.1624	1968
127.128	36.4211	1968
127.21	36.479	1968
127.708	38.1056	1968
-175.176	-21.2106	1968
168.378	-17.6926	1974
172.637	-40.6463	1980
172.782	-40.8783	1980
173.008	-34.417	1980
172.971	-41.1137	1980
173.191	-35.1943	1980
173.278	-41.3116	1980
173.329	-35.1187	1980
173.765	-35.1131	1980
173.821	-35.934	1980
173.936	-41.5233	1980
174.037	-35.823	1980
174.076	-35.279	1980
174.36	-36.1121	1980
174.512	-39.7168	1980
174.709	-38.653	1980
175.042	-39.9184	1980
175.119	-40.841	1980
175.121	-40.7516	1980
175.237	-38.1885	1980
175.301	-37.8029	1980
175.53	-37.657	1980
175.86	-38.1725	1980
176.035	-38.6679	1980
176.052	-37.7284	1980
176.253	-38.1671	1980
176.696	-38.0855	1980
177.161	-38.0082	1980
178.028	-38.6405	1980
178.293	-37.5936	1980
111.605	33.9146	1981
112.734	33.7498	1981
110.985	33.9806	1981
110.77	34.44	1981
113.94	32.0681	1981
114.061	32.34	1981
114.837	31.9359	1981
114.861	31.6587	1981
115.365	31.7726	1981
107.402	35.0667	1981
106.993	35.2566	1981
106.582	35.2114	1981
108.03	36.4425	1981
108.311	36.0136	1981
108.111	35.5736	1981
116.76	-34.9548	1983
117.341	-34.946	1983
116.165	30.5059	1983
116.208	30.8997	1983
118.104	30.2597	1983
118.248	29.9155	1983
118.563	29.8831	1983
118.071	29.6758	1983
117.327	31.2726	1983
115.764	31.4885	1983
116.239	31.2867	1983
117.903	30.6066	1983
118.371	30.6042	1983
150.6	-34.883	1988
150.45	-34.45	1989
116.033	-34.45	1991
117.984	35.2593	1992
102.557	24.9771	1994
115.857	39.725	1998
103.381	29.5003	1999
105.626	33.2735	1999
106.379	33.8969	1999
131.034	30.7173	1999
139.762	36.4321	1999
140.038	35.1075	1999
141.005	42.3883	1999
141.448	38.431	1999
141.73	39.2058	1999
110.823	31.3252	2000
117.957	40.9856	2002
117.811	40.99	2002
117.752	40.5494	2002
118.124	40.9598	2002
117.709	40.4425	2002
118.732	41.0852	2002
117.33	40.9252	2002
117.564	41.5216	2002
116.621	41.4185	2002
118.638	40.5829	2002
105.695	34.949	2003
106.274	34.9893	2003
130.847	44.0727	2004
119.367	29.4859	2004
121.575	29.8718	2004
120.657	28.3387	2004
119.879	27.5467	2004
120.875	30.5237	2004
120.61	30.4647	2004
119.577	30.6312	2004
120.969	29.4155	2004
119.802	29.1525	2004
120.056	29.3099	2004
122.158	30.294	2004
120.977	29.1526	2004
120.639	28.7449	2004
114.536	24.3332	2004
120.815	31.6624	2005
103.284	31.1666	2005
106.791	26.5426	2006
106.717	26.6042	2006
106.658	26.3808	2006
106.69	26.7322	2006
106.874	27.6233	2006
106.345	28.3548	2006
105.915	28.4949	2006
108.163	27.4918	2006
108.518	27.9976	2006
105.32	27.4061	2006
104.115	26.9206	2006
107.935	26.6306	2006
108.402	26.0342	2006
108.702	25.7103	2006
107.47	26.1493	2006
107.192	26.4268	2006
107.546	25.6283	2006
106.39	26.0045	2006
106.585	26.6222	2006
106.879	26.7548	2006
117.259	39.1334	2007
117.185	39.2744	2007
117.429	39.9994	2007
115.437	39.6125	2008
114.157	38.8878	2008
115.248	39.315	2008
115.065	38.9243	2008
114.598	41.7838	2008
99.4184	23.6341	2008
101.446	21.7427	2008
165.502	-21.5634	2009
166.507	-22.223	2009
130.303	42.2583	2009
130.381	42.3495	2009
114.181	38.5114	2010
123.268	42.7649	2010
128.235	43.5465	2010
129.213	44.8991	2010
120.002	37.1975	2010
120.842	37.6653	2010
120.906	37.3171	2010
114.071	35.5002	2010
87.058	44.1473	2010
131.504	46.5485	2011
119.785	31.3637	2011
119.375	31.4294	2011
119.511	31.7281	2011
119.203	31.9429	2011
117.667	36.9569	2011
114.006	34.7279	2011
113.032	34.4173	2011
114.973	34.8842	2011
112.364	34.6585	2011
112.123	34.8431	2011
112.039	34.0099	2011
112.423	34.0532	2011
112.037	34.4888	2011
111.5	34.3468	2011
112.727	34.6292	2011
113.251	33.7131	2011
113.017	33.9195	2011
113.519	33.2889	2011
114.321	36.1477	2011
114.45	35.9129	2011
114.67	35.4784	2011
114.816	35.904	2011
113.872	36.0048	2011
114.161	35.8327	2011
114.157	35.6664	2011
113.852	35.2481	2011
114.229	35.2848	2011
113.693	35.5344	2011
113.369	35.3259	2011
113.068	35.1795	2011
115.151	35.9299	2011
115.245	36.0967	2011
115.158	35.5965	2011
113.837	34.0475	2011
113.386	34.1976	2011
113.941	33.6744	2011
113.679	33.5506	2011
111.269	34.7801	2011
111.367	34.6467	2011
111.434	33.4902	2011
112.184	33.0779	2011
111.837	33.2233	2011
113.429	32.5021	2011
115.597	34.4759	2011
115.037	34.4067	2011
114.642	33.6282	2011
113.996	32.9681	2011
113.899	33.173	2011
112.401	35.1236	2011
114.321	31.6024	2011
115.77	30.8914	2011
110.293	30.8343	2011
126.458	36.7701	2011
126.551	33.498	2011
126.566	33.2896	2011
126.606	37.6978	2011
126.622	36.3039	2011
126.816	35.9699	2011
126.937	36.5458	2011
126.963	34.5344	2011
127.14	35.8001	2011
127.23	36.8106	2011
127.265	35.2148	2011
127.266	35.1208	2011
127.343	36.2007	2011
127.59	37.5303	2011
127.718	36.4953	2011
127.731	35.9315	2011
127.732	35.5795	2011
127.805	37.8945	2011
128.433	35.2904	2011
128.521	37.618	2011
128.546	38.191	2011
128.582	36.8862	2011
128.65	36.3523	2011
128.832	35.529	2011
129.136	36.6851	2011
129.325	36.9435	2011
145.477	-17.2606	2012
149.84	-36.4454	2012
149.933	-36.628	2012
150.376	-30.9942	2012
151.21	-33.87	2012
152.446	-31.8899	2012
152.545	-31.5325	2012
152.621	-30.6837	2012
152.711	-30.6411	2012
152.732	-31.472	2012
152.763	-30.5659	2012
152.792	-30.577	2012
152.792	-30.577	2012
152.888	-30.8029	2012
152.901	-30.454	2012
152.908	-30.4287	2012
153.3	-28.888	2012
153.405	-28.2107	2012
114.045	38.0756	2012
114.451	38.5435	2012
114.311	37.6303	2012
113.874	38.4176	2012
114.337	38.0779	2012
123.423	41.5853	2012
123.593	41.7671	2012
121.772	39.6959	2012
122.274	39.6202	2012
122.943	39.8539	2012
123.353	40.4096	2012
125.295	41.2638	2012
124.935	40.7709	2012
124.073	40.5913	2012
122.19	40.2449	2012
122.487	40.2342	2012
121.215	31.0185	2012
118.001	27.7557	2012
119.886	35.8728	2012
109.849	19.0342	2012
109.301	34.6722	2012
109.286	34.4665	2012
108.932	34.0438	2012
109.413	34.1038	2012
108.104	33.9514	2012
108.58	34.0112	2012
109.061	34.5174	2012
108.831	35.0587	2012
109.196	35.3842	2012
107.074	34.441	2012
106.958	34.4523	2012
107.425	34.5699	2012
107.685	34.4224	2012
107.91	34.409	2012
107.819	34.1409	2012
106.768	34.8818	2012
107.17	34.7592	2012
107.714	34.7772	2012
106.741	33.9961	2012
107.419	33.9372	2012
108.046	34.2862	2012
108.971	34.7058	2012
108.772	34.6129	2012
108.215	34.5251	2012
108.472	34.5938	2012
108.134	34.7816	2012
108.063	35.053	2012
107.823	35.1819	2012
108.483	35.2215	2012
108.56	34.8684	2012
108.175	34.3116	2012
108.46	34.3079	2012
109.561	34.5643	2012
110.014	34.8037	2012
110.179	35.2176	2012
109.888	35.2261	2012
109.617	34.9733	2012
109.557	35.2729	2012
109.23	34.8816	2012
110.042	34.5417	2012
109.642	36.5761	2012
110.13	36.5445	2012
110.083	36.8742	2012
109.616	37.2299	2012
109.164	36.9278	2012
108.657	36.7533	2012
108.122	36.9846	2012
109.184	36.3518	2012
109.044	36.0181	2012
109.556	35.7425	2012
110.182	36.0701	2012
109.941	35.7027	2012
108.94	35.628	2012
107.043	33.1828	2012
106.97	32.8056	2012
107.252	33.2152	2012
107.604	33.3632	2012
107.746	32.8913	2012
106.653	33.2472	2012
106.142	32.9091	2012
106.136	33.3831	2012
107.87	32.5141	2012
106.955	33.611	2012
107.922	33.5431	2012
109.608	38.3899	2012
110.314	38.8369	2012
110.863	39.1952	2012
109.455	37.843	2012
108.806	37.4857	2012
107.736	37.375	2012
110.387	37.5183	2012
110.178	37.8258	2012
110.358	38.084	2012
110.682	37.5948	2012
110.28	37.1853	2012
109.872	37.5318	2012
108.883	32.8234	2012
108.481	32.8998	2012
108.244	33.066	2012
108.443	33.5372	2012
108.431	32.4616	2012
108.871	32.2618	2012
109.241	32.2896	2012
109.436	31.9482	2012
109.407	32.9033	2012
109.901	32.7318	2012
110.258	34.1672	2012
110.434	33.686	2012
110.769	33.4173	2012
109.976	33.4236	2012
109.065	33.3839	2012
109.273	33.6949	2012
145.138	-37.0157	2013
145.932	-38.1641	2013
146.675	-38.566	2013
146.707	-38.4521	2013
146.785	-37.9773	2013
147.316	-37.6911	2013
147.692	-37.908	2013
124.844	41.6292	2013
123.22	41.0799	2013
126.213	36.799	2013
127.447	36.6054	2013
126.851	36.4215	2013
127.143	36.1808	2013
126.701	36.107	2013
126.63	35.6834	2013
126.631	35.4366	2013
126.994	36.029	2013
126.914	35.5999	2013
126.521	34.5408	2013
126.802	35.3045	2013
126.208	34.4349	2013
126.727	34.9767	2013
127.396	34.9856	2013
121.501	49.304	2014
121.096	41.0533	2014
122.261	41.7958	2014
121.307	41.5373	2014
121.307	41.1573	2014
121.869	41.542	2014
121.44	41.7653	2014
120.033	40.3052	2014
120.476	40.6013	2014
118.52	32.9747	2014
127.139	34.794	2014
127.407	34.538	2014
130.676	43.0741	2015
128.429	42.6972	2015
133.1	45.9946	2015
133.27	47.8278	2015
131.094	44.4126	2015
113.209	28.3215	2015
-99.9973	25.5801	2015
81.093	43.625	2016
170.64	-43.1654	2016
174.089	-39.0748	2016
174.3	-39.3222	2016
174.797	-39.0294	2016
-74.9121	40.5681	2017
-74.312	40.6587	2017
-74.1535	40.5808	2017
-82.1709	35.2797	2017
-77.2802	38.84	2017
-79.9811	40.4699	2017
-94.2583	36.3396	2018
-73.3897	41.2732	2018
-77.8138	39.6051	2018
-74.0749	40.9602	2018
-74.7014	40.2838	2018
-74.4127	40.4378	2018
-74.2252	40.2588	2018
-74.6169	40.5634	2018
-73.969	40.7826	2018
-74.0234	41.1522	2018
-73.757	41.1621	2018
-80.2142	35.7943	2018
-81.922	35.4031	2018
-75.1077	40.3387	2018
-77.8188	40.9198	2018
-78.5562	38.0241	2018
-79.1316	38.1659	2018
-80.7338	36.7314	2018
-80.7027	37.3148	2018
-81.2239	36.6561	2018
-77.964	37.979	2018
-78.4843	38.6208	2018
-80.7154	37.0634	2018
-79.4458	37.817	2018
-82.0976	36.9333	2018
-82.6022	36.7141	2018
-81.5377	36.8438	2018
-79.0612	38.1588	2018
-78.2068	38.91	2018
-81.08	36.9171	2018
-82.2398	38.4215	2018
-78.8577	39.0085	2018
-82.0712	38.1767	2018
-80.2431	39.5093	2018
-82.0256	38.7696	2018
-80.5512	37.5613	2018
-81.9088	38.5094	2018
-81.0634	39.1771	2018
-80.0462	39.3352	2018
-80.8844	39.4645	2018
-80.2345	38.8972	2018
-76.8454	38.8329	2018
-73.8687	40.8539	2018
-73.7437	41.7651	2018
-72.859	40.8766	2018
-79.8128	37.559	2018
-77.9969	39.1135	2018
-77.8088	38.7385	2018
-78.2623	39.2058	2018
-78.4663	38.2986	2018
-78.8744	38.5132	2018
-78.5695	38.8593	2018
-80.0029	39.1326	2018
-78.6142	39.3182	2018
-80.5031	38.9959	2018
-77.2629	40.3992	2019
-79.9596	37.2802	2019
